# Supplementary material for: Blood‐based inflammatory protein biomarker panel for the prediction of relapse and severity in patients with neuromyelitis optica spectrum disorder: A prospective cohort study
Source: CNS Neurosci Ther. 2024 Jun 23;30(6):e14811. doi: 10.1111/cns.14811 (PMC11194177; doi:10.1111/cns.14811)
Supplement: Supplementary file 3 — Table S3 [file CNS-30-e14811-s001.xlsx]

## Sheet: Sheet1
Table S3. Experimental and Clinical Trials of key proteins in Neurological Disorders
Protein	Study	Disease	Species	Subgroup				Result
				Case/Experimental	n	Health/Control	n
DNER	F. Graus, et al.1997	PCD associated with HD	Hum	PCD patients	5	-	-	Anti-Tr (DNER) antibodies in this study appear specific for HD-associated PCD
	F. Bernal,et al. 2003	PCD associated with HD	Hum	PCD patients	28	-	-	There is a strong association between anti-Tr (DNER) antibodies and PCD associated with HD
FGF-23	Barbara K. Marebwa, et al. 2018	White matter integrity	Hum	Normal adults	51	-	-	It demonstrated that increased FGF23 was associated with axonal loss in the frontal lobe, leading to a fragmentation of white matter network organization.
	Peidang Liu, et al. 2011	CNS Dysfunction	Mice	Transgenic mice over expressing human FGF-23	-	WT Mice	-	FGF-23 overexpression can result in abnormalities in the CNS mediated by the secondary severe hypophosphatemia.
	Emilio González-Reimers, et al. 2018	Brain Atrophy	Hum	Alcoholics	131	Normal Adults	41	FGF-23 although high among patients, did not show any association with brain atrophy.
	Clinton B. Wright, et al. 2016	SBI	Hum	SBI patients	166	Participants without SBI	960	FGF23 was associated with significantly greater odds of SBI in men.
MCP-2	Liza Lind, et al. 2016	HSE	Hum	HSE patients	14	Persons did not have pleocytosis and negatively for bacteria and virus in the CSF	35	CCL8 (MCP-2) was present at high levels both in HSE.
	Carrie McManus, et al. 1998	MS	Hum	MS patients	9	-	-	MCPs as effector chemokines in the inflammatory events occurring in the CNS of patients with MS
	Xiang Zhang, et al. 2019	GBM	Hum/Mice	Human GBM surgical specimens	5/-	-	-	CCL8 is highly expressed by glioma-associated macrophages, and triggers the invasion and stemness of GBM cells through CCR1 or CCR5.
SLAMF1	Martin S. Weber, et al. 2004	MS	Hum	MS patients	16	Health Control	8	There were no significant difference in SLAMF induction between healthy controls versus untreated patients. SLAMF induction reduced after glatiramer acetate treatment.
	Martin Diebold, et al. 2017	MS	Hum	MS patients	20	Health Control	20	CD150(SLAMF) activation was inhibition after Dimethyl fumarate treatment.
	Yu-Hsuan Huang, et al. 2015	EAE	Mice	EAE	-	WT Mice	-	SLAM–SAP signaling drives the differentiation and function of Th17 and Tc17 cells in vitro and in vivo and contributes to the pathogenesis of autoimmunity in EAE
GDNF	Meejung Ahn, et al. 2010	EAN	Mice	EAN	-	-	-	The level of GDNF is increased at the peak paralytic stage, and its level is slightly declined at the recovery stage
	MASAHIKO YAMAMOTO, et al. 2001	CIDP	Hum	CIDP	22	Normal Adults	7	the mRNA expressions of GDNF were significantly up-regulated in the diseased nerves of patients with CIDP
	MASAHIKO YAMAMOTO, et al. 1998	Peripheral Neuropathies	Hum	PAN, GBS, CIDP	81	-	-	GDNF mRNA expression was significantly increased in a wide variety of diseased nerves
	Mahnaz Talebi, et al. 2020	MS	Hum	MS with CI	44	MS without CI	21	GDNF levels were found to be significantly higher in the CI group compared with the not CI subjects.
PD-L1	Chia‑En Wong, et al. 2023	Central Nervous System Lymphoma	Hum	Central nervous system lymphoma with surgical resection	18	Central nervous system lymphoma without surgical resection	23	There were trends of favorable overall survival in patients with negative PD-L1 staining
	Bo Liu, et al. 2022	PCNS-DLBCL	Hum	PCNS-DLBCL patients	52	-	-	PD-L1 expression was related to a good prognosis when 20 % was considered as a cutoff value.
	Halina Offner, et al. 2023	EAE	Mice	IL-10 deficient Mice	-	-	-	the emergence and critical role played by PD-L1 in maintaining E2-mediated protection against EAE in IL-10-KO mice
	Xiang Gao, et al. 2022	TBI	Mice	Controlled cortical impact model of traumatic brain injury	-	-	-	PD-L1 intrinsic signaling playing a key role in regulation of the timing and intensity of astrocyte reaction to TBI and in prevention of excessive neuroimmune and neuroinfam_x0002_matory responses to TBI
	Nuo Cheng, et al. 2022	ICH	Hum/Mice	ICH patients/ICH model	4/-	Health Control/-	4/-	brain-derived PD-L1 as a new mechanism driving post-stroke immunosuppression
	Sheetal Bodhankar, et al. 2015	Ischemic Stroke	Mice	MCAO model mouse treated with PD-L1 monoclonal antibody	-	Isotype type mouse	-	Blockade of the PD-L1 checkpoint significantly reduced MCAO infarct volumes and improved neurological outcomes after 96 hours of reperfusion.
PCD: paraneoplastic cerebellar degeneration, HD: Hodgkin’s disease, CNS: central nervous system, SBI: subclinical brain infarction, HSE: HSV-1 encephalitis, MS: multiple sclerosis, GBM: Glioblastoma, EAE: experimental autoimmune encephalomyelitis, WT: wild type, EAN: experimental autoimmune neuritis, CIDP: chronic inflammatory demyelinating polyneuropathy, PAN: polyarteritis nodosa, GBS: Guillain…
